# Supplementary material for: Synergistic Effect of Enzyme Hydrolysis and Microwave Reactor Pretreatment as an Efficient Procedure for Gluten Content Reduction
Source: Foods. 2021 Sep 18;10(9):2214. doi: 10.3390/foods10092214 (PMC8469833; doi:10.3390/foods10092214)
Supplement: Supplementary file 1 [file foods-10-02214-s001.zip]

Archive with 3 entries (3 files):
- Supplementary figures/Figure S1.tif
- Supplementary figures/Figure S2.TIF
- Supplementary figures/Figure S3.tif
